# Supplementary material for: COVID-19 Vaccination Limits Systemic Danger Signals in SARS-CoV-2 Infected Patients
Source: Viruses. 2022 Mar 9;14(3):565. doi: 10.3390/v14030565 (PMC8949226; doi:10.3390/v14030565)
Supplement: Supplementary file 1 [file viruses-14-00565-s001.zip]

Archive with 1 entries (1 files):
- viruses-1603038-supplementary.pdf
